# Supplementary material for: Yeast centrosome components form a noncanonical LINC complex at the nuclear envelope insertion site
Source: J Cell Biol. 2019 Mar 12;218(5):1478–90. doi: 10.1083/jcb.201809045 (PMC6504903; doi:10.1083/jcb.201809045)
Supplement: Table S1 (Excel) [file JCB_201809045_TableS1.xlsx]

## Sheet: Table S1
Table S1. Yeast strains
Strain	Relevant genotypea	Figure
SLJ10635	MATa/α BBP1-mTurquoise2-URA3MX/BBP1-mTurquoise2-URA3MX NDC1-YFP-HIS3MX/NDC1-YFP-HIS3MX pLEU2-SPC42-mCherry	1, B–E
SLJ10898	MATa/α NBP1-mTurquoise2-URA3MX/NBP1-mTurquoise2-URA3MX NDC1-YFP-HIS3MX/NDC1-YFP-HIS3MX pLEU2-SPC42-mCherry	1, B–E
SLJ11171	MATa/α MPS2-mTurquoise2-HYGMX/MPS2-mTurquoise2-HYGMX NDC1-YFP-HIS3MX/NDC1-YFP-HIS3MX pLEU2-SPC42-mCherry	1, B–E; 2, J and K
SLJ12302	MATa/α pom152∆::HYGMX/pom152∆::HYGMX BBP1-mTurquoise2-URA3MX/BBP1-mTurquoise2-URA3MX NDC1-YFP-HIS3MX/NDC1-YFP-HIS3MX	1, F–H
SLJ10998	MATa/α pom152Δ::HYGMX/pom152Δ::HYGMX mps2Δ::KANMX/mps2Δ::KANMX BBP1-mTurquoise2-NATMX/BBP1-mTurquoise2-NATMX NDC1-YFP-HIS3MX/NDC1-YFP-HIS3MX	1, F–H
SLJ10534	MATa/a pom152Δ::HYGMX/pom152Δ::HYGMX mps3Δ::NATMX/mps3Δ::NATMX BBP1-mTurquoise2-URA3MX/BBP1-mTurquoise2-URA3MX NDC1-YFP-HIS3MX/NDC1-YFP-HIS3MX	1, F–H
SLJ1644b	MATa LYS2::GAL1-HIS3 met2::GAL7-LACZ GAL1-ADE2	1 I
SLJ12623b	MATa pom152∆::NATMX LYS2::GAL1-HIS3 met2::GAL7-LACZ GAL1-ADE2	1 I
SLJ12624b	MATa mps2∆::HYGMX pom152∆::KANMX LYS2::GAL1-HIS3 met2::GAL7-LACZ GAL1-ADE2	1 I
SLJ10636	MATa/α MPS3-mTurquoise2-URA3MX/MPS3-mTurquoise2-URA3MX NDC1-YFP-HIS3MX/NDC1-YFP-HIS3MX pLEU2-SPC42-mCherry	2, A–C, H, and I; S3 A
SLJ5496	MATa mps3Δ::NATMX ura3::MPS3-GFP-URA3 NDC1-mCherry-HIS3MX	2 D
SLJ12060	MATa YFP-SFI1 MPS3-mTurquoise2-HIS3MX	2 D, S3 A
SLJ10001	MATa/α NDC1-mTurquoise2-URA3MX/NDC1 YFP-KAR1/KAR1	2 E
SLJ12620	MATa/a pom152Δ::HYGMX/pom152Δ::HYGMX mps2Δ::KANMX/mps2Δ::KANMX BBP1-mTurquoise2-NATMX/BBP1-mTurquoise2-NATMX YFP-KAR1/YFP-KAR1	2 E
SLJ8065	MATa MPS2-mTurquoise2-URA3MX SPC42-YFP-HIS3MX	2 F
SLJ12020	MATa NBP1-mTurquoise2-URA3MX SPC42-YFP-HIS3MX	2 F
SLJ11903	MATa BBP1-mTurquoise2-URA3MX SPC42-YFP-HIS3MX	2 F
SLJ8835	MATa MPS3-mTurquoise2-URA3MX SPC42-YFP-HIS3MX	2 F
SLJ7941	MATa NDC1-mTurquoise2-URA3MX SPC42-YFP-HIS3MX	2 F
SLJ8715	MATa MPS2-mTurquoise2-URA3MX MPS3-YFP-HIS3MX	2 G
SLJ7731	MATa NBP1-mTurquoise2-URA3MX YFP-MPS3	2 G
SLJ12019	MATa BBP1-mTurquoise2-HIS3MX YFP-MPS3	2 G
SLJ11003	MATa YFP-MPS3 NDC1-mTurqurquoise2-HIS3MX	2 G
SLJ8032	MATa/α SPC42-mTurquoise2-URA3MX/SPC42-mTurquoise2-URA3MX	2 G
SLJ8173	MATa/α SPC42-mTurquoise2-URA3MX/SPC42-mTurquoise2-URA3MX CNM67-YFP-HIS3MX/CNM67-YFP-HIS3MX	2 G
SLJ7957	MATα SPC110-mTurquoise2-URA3MX	2 G
SLJ7987	MATα YFP-SPC110-mTurquoise2-URA3MX	2 G
SLJ7100	MATa NBP1-mTurquoise2-URA3MX	2 G
SLJ7005	MATa NDC1-mTurquoise2-URA3MX	2 G
SLJ8788	MATa BBP1-mTurquoise2-URA3MX	2 G
SLJ7649	MATa MPS2-mTurquoise2-URA3MX	2 G
SLJ11071	MATa/α pom152Δ::HYGMX/pom152Δ::HYGMX MPS3-mTurquoise2-NATMX/MPS3-mTurquoise2-NATMX NDC1-YFP-HIS3MX/NDC1-YFP-HIS3MX	2, H and I; S3 A
SLJ10535	MATα/α pom152Δ::HYGMX/pom152Δ::HYGMX mps2Δ::KANMX/mps2Δ::KANMX MPS3-mTurquoise2-URA3MX/MPS3-mTurquoise2-URA3MX NDC1-YFP-HIS3MX/NDC1-YFP-HIS3MX	2, H and I; S3 A
SLJ12370	MATa/a pom152∆::HYGMX/pom152∆::HYGMX MPS2-mTurquoise2-KANMX/MPS2-mTurquoise2-KANMX NDC1-YFP-HIS3MX /NDC1-YFP-HIS3MX	2, J and K
SLJ11173	MATa/α pom152Δ::KANMX/pom152Δ::KANMX mps3Δ::NATMX/mps3Δ::NATMX MPS2-mTurquoise2-HYGMX/MPS2-mTurquoise2-HYGMX NDC1-YFP-HIS3MX/NDC1-YFP-HIS3MX	2, J and K
SLJ12772	MATα mps2Δ::KANMX leu2::MPS2-LEU2 MPS3-mTurquoise2-NATMX NDC1-YFP-HIS3MX	2, L and M
SLJ12616	MATα mps2Δ::NATMX leu2::mps2-381-KANMX MPS3-mTurquoise2-HYGMX Ndc1-YFP-HIS3MX	2, L and M
SLJ11083c	MATa MPS2-GFP1-10 pLEU2-GFP11-mCherry-PUS1	3 C
SLJ12973c	MATa MPS2-GFP1-10 pLEU2-GFP11-mCherry-SCS2TM	3 C
SLJ12974c	MATa MPS2-GFP1-10 pLEU2-mCherry-SCS2TM-GFP11	3 C
SLJ12951c	MATα mps2∆::NATMX-CDC42pr-GFP1-10-MPS2 pLEU2-GFP11-mCherry-PUS1	3 C
SLJ12977c	MATα mps2∆::NATMX-CDC42pr-GFP1-10-MPS2 pLEU2-GFP11-mCherry-SCS2TM	3 C
SLJ12978c	MATα mps2∆::NATMX-CDC42pr-GFP1-10-MPS2 pLEU2-mCherry-SCS2TM-GFP11	3 C
SLJ8138c	MATα HEH2-GFP1-10-URA3 pLEU2-GFP11-mCherry-PUS1	3 E
SLJ12773c	MATα HEH2-GFP1-10-URA3MX pLEU2-GFP11-mCherry-MPS2	3 E
SLJ12825c	MATα NDC1-GFP1-10-URA3MX pLEU2-GFP11-mCherry-MPS2	3 F
SLJ12826c	MATα NBP1-GFP1-10-URA3MX pLEU2-GFP11-mCherry-MPS2	3 F
SLJ12866c	MATα BBP1-GFP1-10-URA3MX pLEU2-GFP11-mCherry-MPS2	3 F
SLJ9399c	MATα MPS3-GFP1-10-URA3MX pLEU2-GFP11-mCherry-MPS2	3 G
SLJ12476c	MATα MPS3-GFP1-10-URA3MX pLEU2-GFP11-mCherry-MPS2	3 G
SLJ12990c	MATα MPS3-GFP1-10-URA3MX pLEU2-GFP11-mCherry-MPS2	3 G
SLJ8577c	MATα mps3∆::NATMX-CDC42pr-GFP1-10-MPS3 pLEU2-GFP11-mCherry-PUS1	3 H
SLJ12474c	MATα mps3∆::NATMX-CDC42pr-GFP1-10-MPS3 pLEU2-GFP11-mCherry-MPS2	3 H
SLJ1053	MATa mps3Δ::HIS3MX pURA3-MPS3	4 A
SLJ12608	MATα mps3Δ::HYGMX leu2::mps3Δ2-150-LEU2 pURA3-MPS3	4 A
SLJ12605	MATa mps2Δ::NATMX leu2::mps2-381-KANMX pURA3-MPS2	4 A
SLJ1751	MATa mps3Δ::HIS3 leu2::mps3-F592S-LEU2 pURA3-MPS3	4 A
SLJ2273	MATa mps3Δ::NATMX leu2::mps3Δ2-150-F592S-LEU2 pURA3-MPS3	4 A
SLJ12771	MATa mps2Δ::NATMX mps3Δ::HYGMX trp1::mps3Δ2-150-TRP1 leu2::mps2-381-KANMX pURA3-MPS2	4 A
SLJ12981	MATα/α mps3Δ::KANMX/mps3Δ::KANMX leu2::mps3Δ2-150-LEU2/leu2::mps3Δ2-150-LEU2 SPC110-GFP-NATMX/SPC110-GFP-NATMX pURA-MPS3 pLEU2-SPC42-mCherry-HIS3MX	4 C
SLJ12982	MATa/α SPC110-GFP-KANMX/SPC110-GFP-KANMX pLEU2-SPC42-mCherry-HIS3MX	4 C
SLJ12541	MATa/a mps3Δ::NATMX/mps3Δ::NATMX ura3::mps3Δ2-150-GFP-URA3/ura3::mps3Δ2-150-GFP-URA3 NDC1-mCherry-HIS3MX/NDC1-mCherry-HIS3MX	4 D
SLJ10472	MATα/α MPS2-mTurquoise2-KANMX/MPS2-mTurquoise2-KANMX NDC1-YFP-HIS3MX/NDC1-YFP-HIS3MX	4 E
SLJ13023	MATα/α mps3∆::KANMX/mps3∆::KANMX leu2::mps3∆2-150-LEU2/leu2::mps3∆2-150-LEU2 MPS2-mTurquoise2-HYGMX/MPS2-mTurquoise2-HYGMX NDC1-YFP-HIS3MX/NDC1-YFP-HIS3MX	4 E
SLJ8341	MATa/α NBP1-mTurquoise2-URA3MX/NBP1-mTurquoise2-URA NDC1-YFP-HIS3MX/NDC1-YFP-HIS3MX	4 E
SLJ13024	MATa/a mps3∆::KANMX/mps3∆::KANMX leu2::mps3∆2-150-LEU2/leu2::mps3∆2-150-LEU2 NBP1-mTurquoise2-NATMX/NBP1-mTurquoise2-NATMX NDC1-YFP-HIS3MX/NDC1-YFP-HIS3MX	4 E
SLJ9231	MATa/α BBP1-mTurquoise2-URA3MX/BBP1-mTurquoise2-URA NDC1-YFP-HIS3MX/NDC1-YFP-HIS3MX	4 E
SLJ13025	MATa/a mps3∆::KANMX/mps3∆::KANMX leu2::mps3∆2-150-LEU2/leu2::mps3∆2-150-LEU2 BBP1-mTurquoise2-HYGMX/BBP1-mTurquoise2-HYGMX NDC1-YFP-HIS3MX/NDC1-YFP-HIS3MX	4 E
SLJ12884c	MATa/α mps3∆::NATMX-CDC42pr-GFP1-10-MPS3/MPS3 SPC110-mTurquoise2-His3MX/SPC110 pLEU2-GFP11-mCherry-MPS2	5 B
SLJ13021c	MATα MPS3-GFP1-10-URA3MX SPC110-mTurquoise2-HIS3MX pLEU2-mCherry-MPS2-GFP11	5 B
SLJ12300	MATa/α pom34∆::NATMX/pom34∆::NATMX BBP1-mTurquoise2-URA3MX/BBP1-mTurquoise2-URA3MX NDC1-YFP-HIS3MX/NDC1-YFP-HIS3MX	S2, A and B
SLJ10936	MATα/α pom34∆::KANMX/pom34∆::KANMX mps2∆::NATMX/mps2∆::NATMX BBP1-mTurquoise2-HYGMX/BBP1-mTurquoise2-HYGMX NDC1-YFP-HIS3MX/NDC1-YFP-HIS3MX	S2, A and B
SLJ11913	MATa/a pom34∆::HYGMX/pom34∆::HYGMX mps3Δ::NATMX/mps3Δ::NATMX BBP1-mTurquoise2-URA3MX/BBP1-mTurquoise2-URA3MX NDC1-YFP-HIS3MX/NDC1-YFP-HIS3MX	S2, A and B
SLJ1750	MATa/a mps3Δ::HISMX/mps3Δ::HISMX leu2::mps3-Y502H-LEU2/leu2::mps3-Y502H-LEU2	S2 D
SLJ1747	MATa/a mps3Δ::HISMX/mps3Δ::HISMX leu2::mps3-W477A-LEU2/leu2::mps3-W477A-LEU2	S2 D
SLJ11900	MATα mTurquoise2-MPS2	S2 G
SLJ11750	MATa mTurquoise2-MPS2 BBP1-YFP-HIS3MX	S2 G
SLJ11752	MATa mTurquoise2-MPS2 NBP1-YFP-HIS3MX	S2 G
SLJ10530	MATa NBP1-mTurquoise2-NATMX NDC1-YFP-HIS3MX	S2 G
SLJ8222	MATa NDC1-mTurquoise2-URA3MX NBP1-YFP-HIS3MX	S2 G
SLJ7321	MATa NBP1-mTurquoise2-URA3MX BBP1-YFP-HIS3MX	S2 G
SLJ9124	MATa BBP1-mTurquoise2-URA3MX NBP1-YFP-HIS3MX	S2 G
SLJ10843	MATa NDC1-mTurquoise2-NATMX YFP-MPS2	S2 G
SLJ9100	MATa BBP1-mTurquoise2-URA3MX NDC1-YFP-HIS3MX	S2 G
SLJ12100	MATa pom152Δ::HYGMX YFP-SFI1 MPS3-mTurquoise2-HIS3MX	S3 A
SLJ12101	MATa pom152Δ::HYGMX mps2Δ::KANMX YFP-SFI1 MPS3-mTurquoise2-HIS3MX	S3 A
SLJ11165	MATa/α pom34Δ::KANMX/pom34Δ::KANMX MPS3-mTurquoise2-HYGMX/MPS3-mTurquoise2-HYGMX NDC1-YFP-HIS3MX/NDC1-YFP-HIS3MX	S3, B and C
SLJ10899	MATa/a pom34Δ::KANMX/pom34Δ::KANMX mps2Δ::NATMX/mps2Δ::NATMX MPS3-mTurquoise2-HYGMX/MPS3-mTurquoise2-HYGMX NDC1-YFP-HIS3MX/NDC1-YFP-HIS3MX	S3, B and C
SLJ12303	MATa/α pom34∆::NATMX/pom34∆::NATMX MPS2-mTurquoise2-URA3MX/MPS2-mTurquoise2-URA3MX NDC1-YFP-HIS3MX/NDC1-YFP-HIS3MX	S3, D and E
SLJ11968	MATa/α pom34∆::HYGMX/pom34∆::HYGMX mps3Δ::NATMX/mps3Δ::NATMX MPS2-mTurquoise2-KANMX/MPS2-mTurquoise2-KANMX NDC1-YFP-HIS3MX/NDC1-YFP-HIS3MX	S3, D and E
SLJ12301	MATa/α pom152∆::HYGMX/pom152∆::HYGMX NBP1-mTurquoise2-URA3MX/NBP1-mTurquoise2-URA3MX NDC1-YFP-HIS3MX/NDC1-YFP-HIS3MX	S3, F and G
SLJ10863	MATα/α pom152Δ::HYGMX/pom152Δ::HYGMX mps2Δ::KANMX/mps2Δ::KANMX NBP1-mTurquoise2-NATMX/NBP1-mTurquoise2-NATMX NDC1-YFP-HIS3MX/NDC1-YFP-HIS3MX	S3, F and G
SLJ10864	MATa/α pom152Δ::HYGMX/pom152Δ::HYGMX mps3Δ::NATMX/mps3Δ::NATMX NBP1-mTurquoise2-KANMX/NBP1-mTurquoise2-KANMX NDC1-YFP-HIS3MX/NDC1-YFP-HIS3MX	S3, F and G
SLJ11970	MATa/α pom34∆::HYGMX/pom34∆::HYGMX NBP1-mTurquoise2-KANMX/NBP1-mTurquoise2-KANMX NDC1-YFP-HIS3MX/NDC1-YFP-HIS3MX	S3, F and G
SLJ10900	MATa/a pom34Δ::KANMX/pom34Δ::KANMX mps2Δ::NATMX/mps2Δ::NATMX NBP1-mTurquoise2-HYGMX/NBP1-mTurquoise2-HYGMX NDC1-YFP-HIS3MX/NDC1-YFP-HIS3MX	S3, F and G
SLJ11969	MATa/α mps3Δ::NATMX/mps3Δ::NATMX pom34∆::HYGMX/pom34∆::HYGMX NBP1-mTurquoise2-KANMX/NBP1-mTurquoise2-KANMX NDC1-YFP-HIS3MX/NDC1-YFP-HIS3MX	S3, F and G
aAll strains are ADE2 derivatives of W303, unless indicated.
bStrains used for the yeast two-hybrid assay: trp1-901 leu2-3,112 ura3-52 his3-200 gal4D gal80D LYS2::GAL1-HIS3 met2::GAL7-LACZ GAL1-ADE2.
cStrains derived from the BY strain background: can1D::STE2pr-HIS3MX lyp1D his3D1 leu2D0 ura3D0 met15D0.
